# Supplementary material for: Regional Cerebral Oxygen Saturation and Risk of Delirium: A Systematic Review and Meta-Analysis
Source: Diseases. 2025 Nov 25;13(12):383. doi: 10.3390/diseases13120383 (PMC12731443; doi:10.3390/diseases13120383)
Supplement: Supplementary file 1 [file diseases-13-00383-s001.zip]

Archive with 1 entries (1 files):
- diseases-3950206-supplementary.pdf
